# Supplementary material for: Molecular architecture and domain arrangement of the placental malaria protein VAR2CSA suggests a model for carbohydrate binding
Source: J Biol Chem. 2021 Jan 13;295(52):18589–603. doi: 10.1074/jbc.RA120.014676 (PMC7939466; doi:10.1074/jbc.RA120.014676)
Supplement: Supplementary file 1 [file mmc1.zip]

Archive with 2 entries (2 files):
- 161297_2_supp_608047_qhs76w.pdf
- 161297_2_supp_608054_qhs7cx.xlsx
