# Supplementary material for: Molecular architecture and domain arrangement of the placental malaria protein VAR2CSA suggests a model for carbohydrate binding
Source: J Biol Chem. 2021 Jan 13;295(52):18589–603. doi: 10.1074/jbc.RA120.014676 (PMC7939466; doi:10.1074/jbc.RA120.014676)
Supplement: Supplementary file 1 [file mmc1.zip › 161297_2_supp_608054_qhs7cx.xlsx]

## Sheet: Sheet1
Sl.No.	Sequence	Phospho Amino acid residue	ProteinModifications	Cleavages	dMass (Da.)	Obs MW (Da.)	Obs m/z (Da.)	Theor MW (Da.)	Theor m/z (Da.)	Theor z	Acq Time	Intensity (Peptide)	PrecursorIntensityAcquisition	MS2Counts
1	VSEKPENVFVPPR	89	Phospho(S)@89		-0.0321987	1576.73	526.585	1576.77	526.596	3	32.8186	566.18	554.61	422.289
2	NESGIASVEQEQISDPSSNK	429, 433	Phospho(S)@429; Phospho(S)@433	cleaved C-N@N-term	0.0943989	2278	760.34	2277.9	760.309	3	31.7579	700.23	683.77	354.366
3	NNAAEQDTSYSSLDELR	697	Phospho(T)@697		-0.0178359	1992.78	665.266	1992.79	665.272	3	37.4413	1082.47	1074.87	838.796
4	DGSVTGSGSSCDDIPTIDLIPQYLR	737, 743, 744	Phospho(S)@737; Phospho(S)@743; Phospho(S)@744	cleaved G-D@N-term	0.0332625	2919.2	974.075	2919.17	974.064	3	56.9266	4473.59	3854.71	785.214
5	NCGPSSTTNAAENKCVQSDIDSFFK	858	Phospho(S)@858	missed K-C@14	-0.0209044	2742.11	915.044	2742.13	915.051	3	47.3512	924.45	924.45	1128.37
6	LQQCNTAVVVNVPSPLGNTPHGYK	934	Phospho(T)@934		0.0194265	2646.23	530.254	2646.21	530.25	5	39.1754	5631.22	2407.42	1821.18
7	ESEDGKDYSMIMEPTVIDYLNKR	1876	Phospho(S)@1876	missed K-D@6; missed K-R@22	-0.0796018	2844.14	712.043	2844.22	712.063	4	50.5705	766.21	580.95	642.045
8	ETQCEDNKGPLDLMNK	1925	Phospho(T)@1925	missed K-G@8	0.0192514	1944.77	649.263	1944.75	649.257	3	33.0254	3278.21	2192.07	873.546
9	IPTTETPPQFLR	2169, 2170	Phospho(T)@2169; Phospho(T)@2170	cleaved T-I@N-term	0.029717	1558.71	520.578	1558.68	520.568	3	39.4084	1623.61	1220.76	572.603
11	CNGECSCLSEYFKDETR	2603, 2606	Phospho(S)@2603; Phospho(S)@2606	missed K-D@13	0.0213318	2190.72	731.247	2190.7	731.24	3	46.8935	2176.68	2103.83	757.082
